# Supplementary material for: Modelled impact of Tiny Targets on the distribution and abundance of riverine tsetse
Source: PLoS Negl Trop Dis. 2024 Apr 16;18(4):e0011578. doi: 10.1371/journal.pntd.0011578 (PMC11051647; doi:10.1371/journal.pntd.0011578)
Supplement: S1 Original Data — (XLSX) [file pntd.0011578.s006.xlsx]

## Sheet: Sheet1
S1 Original Data. Catches of tsetse from traps located along the Kochi river, Koboko.
site	day1	monthno	tsetse	month	year	sitepair
KO_02	40826	2	1	10	2011	1
KO_01	40826	2	1	10	2011	1
KO_02	40827	2	6	10	2011	1
KO_01	40827	2	1	10	2011	1
KO_02	40833	2	0	10	2011	1
KO_01	40833	2	4	10	2011	1
KO_02	40834	2	8	10	2011	1
KO_01	40834	2	7	10	2011	1
KO_02	40835	2	2	10	2011	1
KO_01	40835	2	5	10	2011	1
KO_02	40839	2	1	10	2011	1
KO_01	40839	2	2	10	2011	1
KO_02	40840	2	1	10	2011	1
KO_01	40840	2	6	10	2011	1
KO_02	40841	2	2	10	2011	1
KO_01	40841	2	6	10	2011	1
KO_02	40848	3	3	11	2011	1
KO_01	40848	3	4	11	2011	1
KO_02	40849	3	2	11	2011	1
KO_01	40849	3	0	11	2011	1
KO_02	40855	3	3	11	2011	1
KO_01	40855	3	0	11	2011	1
KO_02	40856	3	2	11	2011	1
KO_01	40856	3	2	11	2011	1
KO_02	40862	3	2	11	2011	1
KO_01	40862	3	2	11	2011	1
KO_02	40863	3	1	11	2011	1
KO_01	40863	3	1	11	2011	1
KO_02	40869	3	0	11	2011	1
KO_01	40869	3	3	11	2011	1
KO_02	40870	3	0	11	2011	1
KO_01	40870	3	3	11	2011	1
KO_02	40889	4	0	12	2011	1
KO_02	40890	4	0	12	2011	1
KO_02	40898	4	3	12	2011	1
KO_02	40899	4	1	12	2011	1
KO_01	40920	5	0	1	2012	1
KO_01	40921	5	0	1	2012	1
KO_01	40926	5	3	1	2012	1
KO_01	40927	5	2	1	2012	1
KO_01	40932	5	2	1	2012	1
KO_01	40955	6	0	2	2012	1
KO_02	40955	6	0	2	2012	1
KO_01	40961	6	0	2	2012	1
KO_02	40961	6	5	2	2012	1
KO_01	40962	6	2	2	2012	1
KO_02	40962	6	6	2	2012	1
KO_01	40975	7	4	3	2012	1
KO_02	40975	7	6	3	2012	1
KO_01	40975	7	1	3	2012	1
KO_02	40975	7	4	3	2012	1
KO_01	40976	7	4	3	2012	1
KO_02	40976	7	3	3	2012	1
KO_01	40984	7	1	3	2012	1
KO_02	40984	7	3	3	2012	1
KO_01	40985	7	0	3	2012	1
KO_02	40985	7	1	3	2012	1
KO_01	40989	7	0	3	2012	1
KO_02	40989	7	5	3	2012	1
KO_01	40990	7	0	3	2012	1
KO_02	40990	7	3	3	2012	1
KO_01	40995	7	0	3	2012	1
KO_02	40995	7	10	3	2012	1
KO_01	40996	7	1	3	2012	1
KO_02	40996	7	5	3	2012	1
KO_01	41001	8	0	4	2012	1
KO_02	41001	8	4	4	2012	1
KO_01	41001	8	4	4	2012	1
KO_02	41001	8	0	4	2012	1
KO_01	41009	8	0	4	2012	1
KO_02	41009	8	3	4	2012	1
KO_01	41010	8	1	4	2012	1
KO_02	41010	8	0	4	2012	1
KO_01	41017	8	1	4	2012	1
KO_02	41017	8	0	4	2012	1
KO_01	41018	8	2	4	2012	1
KO_02	41018	8	4	4	2012	1
KO_01	41025	8	0	4	2012	1
KO_02	41025	8	1	4	2012	1
KO_01	41026	8	1	4	2012	1
KO_02	41026	8	2	4	2012	1
KO_01	41029	9	2	4	2012	1
KO_02	41029	9	2	4	2012	1
KO_01	41030	9	0	5	2012	1
KO_02	41030	9	5	5	2012	1
KO_01	41036	9	1	5	2012	1
KO_02	41036	9	0	5	2012	1
KO_01	41037	9	1	5	2012	1
KO_02	41037	9	2	5	2012	1
KO_01	41043	9	0	5	2012	1
KO_02	41043	9	6	5	2012	1
KO_01	41044	9	1	5	2012	1
KO_02	41044	9	5	5	2012	1
KO_01	41051	9	1	5	2012	1
KO_02	41051	9	0	5	2012	1
KO_01	41051	9	0	5	2012	1
KO_02	41052	9	0	5	2012	1
KO_01	41058	9	0	5	2012	1
KO_02	41058	9	0	5	2012	1
KO_01	41059	9	0	5	2012	1
KO_02	41059	9	1	5	2012	1
KO_01	41080	10	0	6	2012	1
KO_02	41080	10	1	6	2012	1
KO_01	41081	10	0	6	2012	1
KO_02	41081	10	1	6	2012	1
KO_02	41087	10	2	6	2012	1
KO_01	41092	11	1	7	2012	1
KO_02	41092	11	4	7	2012	1
KO_01	41093	11	0	7	2012	1
KO_02	41093	11	5	7	2012	1
KO_01	41099	11	0	7	2012	1
KO_02	41099	11	6	7	2012	1
KO_01	41100	11	0	7	2012	1
KO_02	41100	11	6	7	2012	1
KO_01	41106	11	0	7	2012	1
KO_02	41106	11	1	7	2012	1
KO_01	41107	11	1	7	2012	1
KO_02	41107	11	5	7	2012	1
KO_01	41113	11	3	7	2012	1
KO_02	41113	11	3	7	2012	1
KO_01	41114	11	0	7	2012	1
KO_02	41114	11	4	7	2012	1
KO_01	41120	11	2	7	2012	1
KO_02	41120	11	4	7	2012	1
KO_01	41121	11	1	7	2012	1
KO_02	41121	11	3	7	2012	1
KO_01	41127	12	1	8	2012	1
KO_02	41127	12	3	8	2012	1
KO_01	41128	12	1	8	2012	1
KO_02	41128	12	2	8	2012	1
KO_01	41134	12	0	8	2012	1
KO_02	41134	12	4	8	2012	1
KO_01	41135	12	1	8	2012	1
KO_02	41135	12	3	8	2012	1
KO_01	41145	12	0	8	2012	1
KO_02	41145	12	5	8	2012	1
KO_01	41146	12	1	8	2012	1
KO_02	41146	12	4	8	2012	1
KO_01	41149	12	0	8	2012	1
KO_02	41149	12	4	8	2012	1
KO_01	41150	12	0	8	2012	1
KO_02	41150	12	7	8	2012	1
KO_01	41155	13	1	9	2012	1
KO_02	41155	13	2	9	2012	1
KO_01	41156	13	0	9	2012	1
KO_01	41162	13	4	9	2012	1
KO_02	41162	13	10	9	2012	1
KO_01	41163	13	5	9	2012	1
KO_02	41163	13	7	9	2012	1
KO_01	41169	13	4	9	2012	1
KO_02	41169	13	8	9	2012	1
KO_01	41170	13	3	9	2012	1
KO_02	41170	13	7	9	2012	1
KO_01	41176	13	5	9	2012	1
KO_02	41176	13	10	9	2012	1
KO_01	41177	13	2	9	2012	1
KO_02	41177	13	7	9	2012	1
KO_01	41183	14	3	10	2012	1
KO_02	41183	14	9	10	2012	1
KO_01	41184	14	1	10	2012	1
KO_02	41184	14	10	10	2012	1
KO_01	41190	14	2	10	2012	1
KO_02	41190	14	9	10	2012	1
KO_01	41191	14	1	10	2012	1
KO_02	41191	14	10	10	2012	1
KO_01	41197	14	1	10	2012	1
KO_02	41197	14	11	10	2012	1
KO_01	41198	14	1	10	2012	1
KO_02	41198	14	10	10	2012	1
KO_01	41203	14	2	10	2012	1
KO_02	41203	14	7	10	2012	1
KO_01	41204	14	1	10	2012	1
KO_02	41204	14	8	10	2012	1
KO_01	41211	14	2	10	2012	1
KO_02	41211	14	11	10	2012	1
KO_01	41212	14	1	10	2012	1
KO_02	41212	14	8	10	2012	1
KO_01	41218	15	3	11	2012	1
KO_02	41218	15	7	11	2012	1
KO_01	41219	15	1	11	2012	1
KO_02	41219	15	5	11	2012	1
KO_01	41225	15	4	11	2012	1
KO_02	41225	15	4	11	2012	1
KO_01	41226	15	2	11	2012	1
KO_02	41226	15	3	11	2012	1
KO_01	41232	15	1	11	2012	1
KO_02	41232	15	4	11	2012	1
KO_01	41233	15	2	11	2012	1
KO_02	41233	15	5	11	2012	1
KO_01	41239	15	1	11	2012	1
KO_02	41239	15	2	11	2012	1
KO_01	41240	15	3	11	2012	1
KO_02	41240	15	3	11	2012	1
KO_01	41246	16	3	12	2012	1
KO_02	41246	16	4	12	2012	1
KO_01	41247	16	2	12	2012	1
KO_02	41247	16	2	12	2012	1
KO_01	41253	16	1	12	2012	1
KO_02	41253	16	6	12	2012	1
KO_01	41254	16	0	12	2012	1
KO_02	41254	16	7	12	2012	1
KO_01	41260	16	1	12	2012	1
KO_02	41260	16	6	12	2012	1
KO_01	41261	16	0	12	2012	1
KO_02	41261	16	5	12	2012	1
KO_01	41267	16	1	12	2012	1
KO_02	41267	16	7	12	2012	1
KO_01	41268	16	0	12	2012	1
KO_02	41268	16	11	12	2012	1
KO_01	41274	16	0	12	2012	1
KO_02	41274	16	5	12	2012	1
KO_01	41275	17	1	1	2013	1
KO_02	41275	17	6	1	2013	1
KO_01	41281	17	1	1	2013	1
KO_02	41281	17	4	1	2013	1
KO_01	41282	17	0	1	2013	1
KO_02	41282	17	6	1	2013	1
KO_01	41288	17	0	1	2013	1
KO_02	41288	17	3	1	2013	1
KO_01	41289	17	1	1	2013	1
KO_02	41289	17	4	1	2013	1
KO_01	41295	17	12	1	2013	1
KO_02	41295	17	3	1	2013	1
KO_01	41296	17	8	1	2013	1
KO_02	41296	17	1	1	2013	1
KO_01	41302	17	15	1	2013	1
KO_02	41302	17	1	1	2013	1
KO_01	41303	17	14	1	2013	1
KO_02	41303	17	1	1	2013	1
KO_01	41309	18	11	2	2013	1
KO_02	41309	18	5	2	2013	1
KO_01	41310	18	11	2	2013	1
KO_02	41310	18	3	2	2013	1
KO_01	41323	18	6	2	2013	1
KO_02	41323	18	11	2	2013	1
KO_01	41324	18	4	2	2013	1
KO_02	41324	18	11	2	2013	1
KO_01	41338	19	6	3	2013	1
KO_02	41338	19	9	3	2013	1
KO_01	41339	19	4	3	2013	1
KO_02	41339	19	5	3	2013	1
KO_01	41344	19	9	3	2013	1
KO_02	41344	19	4	3	2013	1
KO_01	41345	19	12	3	2013	1
KO_02	41345	19	5	3	2013	1
KO_01	41351	19	11	3	2013	1
KO_02	41351	19	6	3	2013	1
KO_01	41352	19	10	3	2013	1
KO_02	41352	19	6	3	2013	1
KO_01	41365	20	10	4	2013	1
KO_02	41365	20	5	4	2013	1
KO_01	41366	20	5	4	2013	1
KO_02	41366	20	3	4	2013	1
KO_01	41379	20	4	4	2013	1
KO_02	41379	20	3	4	2013	1
KO_01	41380	20	5	4	2013	1
KO_02	41380	20	2	4	2013	1
KO_01	41393	20	6	4	2013	1
KO_02	41393	20	2	4	2013	1
KO_01	41394	21	4	4	2013	1
KO_02	41394	21	3	4	2013	1
KO_01	41410	21	3	5	2013	1
KO_02	41410	21	4	5	2013	1
KO_01	41411	21	5	5	2013	1
KO_02	41411	21	0	5	2013	1
KO_01	41422	21	7	5	2013	1
KO_02	41422	21	9	5	2013	1
KO_01	41423	21	3	5	2013	1
KO_02	41423	21	7	5	2013	1
KO_01	41435	22	3	6	2013	1
KO_02	41435	22	1	6	2013	1
KO_01	41436	22	4	6	2013	1
KO_02	41436	22	2	6	2013	1
KO_01	41449	22	5	6	2013	1
KO_02	41449	22	3	6	2013	1
KO_01	41450	22	2	6	2013	1
KO_02	41450	22	0	6	2013	1
KO_01	41463	23	1	7	2013	1
KO_02	41463	23	0	7	2013	1
KO_01	41464	23	1	7	2013	1
KO_02	41464	23	0	7	2013	1
KO_01	41477	23	2	7	2013	1
KO_02	41477	23	1	7	2013	1
KO_01	41478	23	3	7	2013	1
KO_02	41478	23	0	7	2013	1
KO_01	41505	24	3	8	2013	1
KO_02	41505	24	7	8	2013	1
KO_01	41506	24	3	8	2013	1
KO_02	41506	24	5	8	2013	1
KO_01	41519	25	7	9	2013	1
KO_02	41519	25	7	9	2013	1
KO_01	41520	25	7	9	2013	1
KO_02	41520	25	30	9	2013	1
KO_01	41533	25	5	9	2013	1
KO_02	41533	25	7	9	2013	1
KO_01	41534	25	2	9	2013	1
KO_02	41534	25	4	9	2013	1
KO_01	41547	26	3	9	2013	1
KO_02	41547	26	7	9	2013	1
KO_01	41548	26	5	10	2013	1
KO_02	41548	26	3	10	2013	1
KO_01	41561	26	3	10	2013	1
KO_02	41561	26	5	10	2013	1
KO_01	41562	26	8	10	2013	1
KO_02	41562	26	10	10	2013	1
KO_01	41584	27	3	11	2013	1
KO_02	41584	27	2	11	2013	1
KO_01	41585	27	0	11	2013	1
KO_02	41585	27	1	11	2013	1
KO_01	41596	27	4	11	2013	1
KO_02	41596	27	2	11	2013	1
KO_01	41597	27	1	11	2013	1
KO_02	41597	27	0	11	2013	1
KO_01	41624	28	5	12	2013	1
KO_02	41624	28	2	12	2013	1
KO_01	41625	28	6	12	2013	1
KO_02	41625	28	6	12	2013	1
KO_01	41645	29	2	1	2014	1
KO_02	41645	29	3	1	2014	1
KO_01	41646	29	0	1	2014	1
KO_02	41646	29	3	1	2014	1
KO_01	41659	29	1	1	2014	1
KO_02	41659	29	3	1	2014	1
KO_01	41660	29	4	1	2014	1
KO_02	41660	29	2	1	2014	1
KO_01	41672	30	5	2	2014	1
KO_02	41672	30	0	2	2014	1
KO_01	41673	30	2	2	2014	1
KO_02	41673	30	0	2	2014	1
KO_01	41686	30	4	2	2014	1
KO_02	41686	30	4	2	2014	1
KO_01	41687	30	2	2	2014	1
KO_02	41687	30	0	2	2014	1
KO_01	41700	31	3	3	2014	1
KO_02	41700	31	3	3	2014	1
KO_01	41701	31	1	3	2014	1
KO_02	41701	31	2	3	2014	1
KO_01	41722	31	0	3	2014	1
KO_02	41722	31	3	3	2014	1
KO_01	41723	31	1	3	2014	1
KO_02	41723	31	0	3	2014	1
KO_01	41729	32	0	3	2014	1
KO_02	41729	32	2	3	2014	1
KO_01	41730	32	3	4	2014	1
KO_02	41730	32	5	4	2014	1
KO_01	41751	32	3	4	2014	1
KO_02	41751	32	2	4	2014	1
KO_01	41752	32	2	4	2014	1
KO_02	41752	32	2	4	2014	1
KO_01	41763	33	0	5	2014	1
KO_02	41763	33	2	5	2014	1
KO_01	41764	33	2	5	2014	1
KO_02	41764	33	1	5	2014	1
KO_01	41777	33	1	5	2014	1
KO_02	41777	33	5	5	2014	1
KO_01	41778	33	0	5	2014	1
KO_02	41778	33	3	5	2014	1
KO_01	41793	34	3	6	2014	1
KO_02	41793	34	3	6	2014	1
KO_01	41794	34	1	6	2014	1
KO_02	41794	34	3	6	2014	1
KO_01	41805	34	8	6	2014	1
KO_02	41805	34	0	6	2014	1
KO_01	41806	34	2	6	2014	1
KO_02	41806	34	0	6	2014	1
KO_01	41819	34	5	6	2014	1
KO_02	41819	34	7	6	2014	1
KO_01	41820	35	1	6	2014	1
KO_02	41820	35	4	6	2014	1
KO_01	41833	35	2	7	2014	1
KO_02	41833	35	3	7	2014	1
KO_01	41834	35	0	7	2014	1
KO_02	41834	35	2	7	2014	1
KO_01	41854	36	2	8	2014	1
KO_02	41854	36	0	8	2014	1
KO_01	41855	36	0	8	2014	1
KO_02	41855	36	0	8	2014	1
KO_01	41869	36	0	8	2014	1
KO_02	41869	36	0	8	2014	1
KO_01	41870	36	4	8	2014	1
KO_02	41870	36	3	8	2014	1
KO_01	41889	37	1	9	2014	1
KO_02	41889	37	5	9	2014	1
KO_01	41890	37	0	9	2014	1
KO_02	41890	37	1	9	2014	1
KO_01	41904	37	2	9	2014	1
KO_02	41904	37	4	9	2014	1
KO_01	41905	37	0	9	2014	1
KO_02	41905	37	1	9	2014	1
KO_01	41917	38	0	10	2014	1
KO_01	41918	38	3	10	2014	1
KO_02	41918	38	1	10	2014	1
KO_01	41931	38	2	10	2014	1
KO_02	41931	38	4	10	2014	1
KO_01	41932	38	0	10	2014	1
KO_02	41932	38	1	10	2014	1
KO_04	40806	1	0	9	2011	2
KO_03	40806	1	0	9	2011	2
KO_04	40807	1	0	9	2011	2
KO_03	40807	1	4	9	2011	2
KO_04	40808	1	4	9	2011	2
KO_03	40808	1	5	9	2011	2
KO_04	40812	1	0	9	2011	2
KO_03	40812	1	9	9	2011	2
KO_04	40813	1	9	9	2011	2
KO_03	40813	1	1	9	2011	2
KO_04	40814	1	4	9	2011	2
KO_03	40814	1	0	9	2011	2
KO_04	40819	2	4	10	2011	2
KO_03	40819	2	5	10	2011	2
KO_04	40820	2	2	10	2011	2
KO_03	40820	2	2	10	2011	2
KO_04	40821	2	3	10	2011	2
KO_03	40821	2	1	10	2011	2
KO_04	40825	2	1	10	2011	2
KO_03	40825	2	3	10	2011	2
KO_04	40826	2	3	10	2011	2
KO_03	40826	2	2	10	2011	2
KO_04	40827	2	3	10	2011	2
KO_03	40827	2	1	10	2011	2
KO_04	40833	2	0	10	2011	2
KO_03	40833	2	5	10	2011	2
KO_04	40834	2	2	10	2011	2
KO_03	40834	2	1	10	2011	2
KO_04	40835	2	0	10	2011	2
KO_03	40835	2	4	10	2011	2
KO_04	40839	2	1	10	2011	2
KO_03	40839	2	2	10	2011	2
KO_04	40840	2	0	10	2011	2
KO_03	40840	2	4	10	2011	2
KO_04	40841	2	2	10	2011	2
KO_03	40841	2	1	10	2011	2
KO_04	40848	3	0	11	2011	2
KO_03	40848	3	1	11	2011	2
KO_04	40849	3	1	11	2011	2
KO_03	40849	3	0	11	2011	2
KO_04	40855	3	0	11	2011	2
KO_03	40855	3	1	11	2011	2
KO_04	40856	3	0	11	2011	2
KO_03	40856	3	0	11	2011	2
KO_04	40862	3	0	11	2011	2
KO_03	40862	3	1	11	2011	2
KO_04	40863	3	0	11	2011	2
KO_03	40863	3	0	11	2011	2
KO_04	40869	3	1	11	2011	2
KO_03	40869	3	0	11	2011	2
KO_04	40870	3	0	11	2011	2
KO_03	40870	3	0	11	2011	2
KO_04	40889	4	0	12	2011	2
KO_03	40889	4	0	12	2011	2
KO_04	40889	4	3	12	2011	2
KO_03	40889	4	0	12	2011	2
KO_04	40890	4	0	12	2011	2
KO_03	40890	4	1	12	2011	2
KO_04	40890	4	3	12	2011	2
KO_03	40890	4	0	12	2011	2
KO_04	40898	4	0	12	2011	2
KO_03	40898	4	0	12	2011	2
KO_04	40898	4	0	12	2011	2
KO_03	40898	4	2	12	2011	2
KO_04	40899	4	0	12	2011	2
KO_03	40899	4	0	12	2011	2
KO_04	40899	4	1	12	2011	2
KO_03	40899	4	2	12	2011	2
KO_04	40910	5	1	1	2012	2
KO_03	40910	5	1	1	2012	2
KO_04	40910	5	1	1	2012	2
KO_03	40910	5	0	1	2012	2
KO_04	40911	5	0	1	2012	2
KO_03	40911	5	2	1	2012	2
KO_04	40911	5	0	1	2012	2
KO_03	40911	5	0	1	2012	2
KO_03	40920	5	7	1	2012	2
KO_04	40920	5	3	1	2012	2
KO_03	40920	5	4	1	2012	2
KO_03	40921	5	2	1	2012	2
KO_04	40921	5	1	1	2012	2
KO_03	40921	5	2	1	2012	2
KO_03	40926	5	8	1	2012	2
KO_04	40926	5	4	1	2012	2
KO_03	40926	5	4	1	2012	2
KO_03	40927	5	7	1	2012	2
KO_04	40927	5	11	1	2012	2
KO_03	40927	5	3	1	2012	2
KO_03	40932	5	3	1	2012	2
KO_04	40932	5	0	1	2012	2
KO_03	40932	5	1	1	2012	2
KO_03	40933	5	4	1	2012	2
KO_04	40933	5	2	1	2012	2
KO_03	40933	5	1	1	2012	2
KO_03	40939	6	4	1	2012	2
KO_04	40939	6	4	1	2012	2
KO_03	40939	6	4	1	2012	2
KO_03	40940	6	4	2	2012	2
KO_04	40940	6	5	2	2012	2
KO_03	40940	6	6	2	2012	2
KO_03	40946	6	1	2	2012	2
KO_04	40946	6	4	2	2012	2
KO_03	40946	6	3	2	2012	2
KO_03	40947	6	0	2	2012	2
KO_04	40947	6	4	2	2012	2
KO_03	40947	6	2	2	2012	2
KO_03	40955	6	4	2	2012	2
KO_04	40955	6	2	2	2012	2
KO_03	40961	6	7	2	2012	2
KO_04	40961	6	4	2	2012	2
KO_03	40962	6	4	2	2012	2
KO_04	40962	6	2	2	2012	2
KO_03	40975	7	4	3	2012	2
KO_04	40975	7	2	3	2012	2
KO_03	40975	7	0	3	2012	2
KO_04	40975	7	1	3	2012	2
KO_03	40976	7	7	3	2012	2
KO_04	40976	7	5	3	2012	2
KO_03	40984	7	11	3	2012	2
KO_04	40984	7	4	3	2012	2
KO_03	40985	7	4	3	2012	2
KO_04	40985	7	5	3	2012	2
KO_03	40989	7	2	3	2012	2
KO_04	40989	7	7	3	2012	2
KO_03	40990	7	4	3	2012	2
KO_04	40990	7	11	3	2012	2
KO_03	40995	7	2	3	2012	2
KO_04	40995	7	7	3	2012	2
KO_03	40996	7	10	3	2012	2
KO_04	40996	7	8	3	2012	2
KO_03	41001	8	6	4	2012	2
KO_04	41001	8	6	4	2012	2
KO_03	41001	8	11	4	2012	2
KO_04	41001	8	9	4	2012	2
KO_03	41009	8	4	4	2012	2
KO_04	41009	8	2	4	2012	2
KO_03	41010	8	5	4	2012	2
KO_04	41010	8	1	4	2012	2
KO_03	41017	8	8	4	2012	2
KO_04	41017	8	3	4	2012	2
KO_03	41018	8	5	4	2012	2
KO_04	41018	8	7	4	2012	2
KO_03	41025	8	6	4	2012	2
KO_04	41025	8	7	4	2012	2
KO_03	41026	8	6	4	2012	2
KO_04	41026	8	6	4	2012	2
KO_03	41029	9	3	4	2012	2
KO_04	41029	9	4	4	2012	2
KO_03	41030	9	6	5	2012	2
KO_04	41030	9	9	5	2012	2
KO_03	41036	9	3	5	2012	2
KO_04	41036	9	6	5	2012	2
KO_03	41037	9	5	5	2012	2
KO_04	41037	9	6	5	2012	2
KO_03	41043	9	4	5	2012	2
KO_04	41043	9	7	5	2012	2
KO_03	41044	9	4	5	2012	2
KO_04	41044	9	3	5	2012	2
KO_03	41051	9	7	5	2012	2
KO_04	41051	9	1	5	2012	2
KO_03	41052	9	5	5	2012	2
KO_04	41052	9	12	5	2012	2
KO_03	41058	9	16	5	2012	2
KO_04	41058	9	12	5	2012	2
KO_03	41059	9	8	5	2012	2
KO_04	41059	9	4	5	2012	2
KO_03	41080	10	0	6	2012	2
KO_04	41080	10	17	6	2012	2
KO_03	41081	10	0	6	2012	2
KO_04	41081	10	3	6	2012	2
KO_03	41086	10	5	6	2012	2
KO_04	41086	10	13	6	2012	2
KO_03	41087	10	1	6	2012	2
KO_04	41087	10	14	6	2012	2
KO_03	41092	11	4	7	2012	2
KO_04	41092	11	11	7	2012	2
KO_03	41093	11	6	7	2012	2
KO_04	41093	11	5	7	2012	2
KO_03	41099	11	2	7	2012	2
KO_04	41099	11	6	7	2012	2
KO_03	41100	11	2	7	2012	2
KO_04	41100	11	7	7	2012	2
KO_03	41106	11	1	7	2012	2
KO_04	41106	11	7	7	2012	2
KO_03	41107	11	3	7	2012	2
KO_04	41107	11	1	7	2012	2
KO_03	41113	11	1	7	2012	2
KO_04	41113	11	19	7	2012	2
KO_03	41114	11	1	7	2012	2
KO_04	41114	11	14	7	2012	2
KO_03	41120	11	2	7	2012	2
KO_04	41120	11	8	7	2012	2
KO_03	41121	11	1	7	2012	2
KO_04	41121	11	6	7	2012	2
KO_03	41127	12	1	8	2012	2
KO_04	41127	12	25	8	2012	2
KO_03	41128	12	1	8	2012	2
KO_04	41128	12	8	8	2012	2
KO_04	41134	12	21	8	2012	2
KO_04	41135	12	17	8	2012	2
KO_03	41145	12	1	8	2012	2
KO_04	41145	12	14	8	2012	2
KO_03	41146	12	0	8	2012	2
KO_04	41146	12	9	8	2012	2
KO_03	41149	12	2	8	2012	2
KO_04	41149	12	8	8	2012	2
KO_03	41150	12	3	8	2012	2
KO_04	41150	12	11	8	2012	2
KO_04	41155	13	7	9	2012	2
KO_04	41156	13	8	9	2012	2
KO_03	41162	13	0	9	2012	2
KO_04	41162	13	17	9	2012	2
KO_03	41163	13	1	9	2012	2
KO_04	41163	13	13	9	2012	2
KO_03	41169	13	1	9	2012	2
KO_04	41169	13	7	9	2012	2
KO_03	41170	13	4	9	2012	2
KO_04	41170	13	11	9	2012	2
KO_03	41176	13	3	9	2012	2
KO_04	41176	13	17	9	2012	2
KO_03	41177	13	2	9	2012	2
KO_04	41177	13	19	9	2012	2
KO_03	41183	14	2	10	2012	2
KO_04	41183	14	21	10	2012	2
KO_03	41184	14	1	10	2012	2
KO_04	41184	14	20	10	2012	2
KO_03	41190	14	1	10	2012	2
KO_04	41190	14	23	10	2012	2
KO_03	41191	14	1	10	2012	2
KO_04	41191	14	20	10	2012	2
KO_03	41197	14	1	10	2012	2
KO_04	41197	14	19	10	2012	2
KO_03	41198	14	0	10	2012	2
KO_04	41198	14	18	10	2012	2
KO_03	41203	14	0	10	2012	2
KO_04	41203	14	18	10	2012	2
KO_03	41204	14	1	10	2012	2
KO_04	41204	14	20	10	2012	2
KO_03	41211	14	1	10	2012	2
KO_04	41211	14	22	10	2012	2
KO_03	41212	14	0	10	2012	2
KO_04	41212	14	19	10	2012	2
KO_03	41218	15	0	11	2012	2
KO_04	41218	15	18	11	2012	2
KO_03	41219	15	1	11	2012	2
KO_04	41219	15	15	11	2012	2
KO_03	41225	15	1	11	2012	2
KO_04	41225	15	17	11	2012	2
KO_03	41226	15	0	11	2012	2
KO_04	41226	15	13	11	2012	2
KO_03	41232	15	0	11	2012	2
KO_04	41232	15	7	11	2012	2
KO_03	41233	15	0	11	2012	2
KO_04	41233	15	10	11	2012	2
KO_03	41239	15	2	11	2012	2
KO_04	41239	15	8	11	2012	2
KO_03	41240	15	0	11	2012	2
KO_04	41240	15	9	11	2012	2
KO_03	41246	16	1	12	2012	2
KO_04	41246	16	6	12	2012	2
KO_03	41247	16	2	12	2012	2
KO_04	41247	16	4	12	2012	2
KO_03	41253	16	0	12	2012	2
KO_04	41253	16	9	12	2012	2
KO_03	41254	16	1	12	2012	2
KO_04	41254	16	11	12	2012	2
KO_03	41260	16	0	12	2012	2
KO_04	41260	16	12	12	2012	2
KO_03	41261	16	0	12	2012	2
KO_04	41261	16	9	12	2012	2
KO_03	41267	16	0	12	2012	2
KO_04	41267	16	16	12	2012	2
KO_03	41268	16	0	12	2012	2
KO_04	41268	16	14	12	2012	2
KO_03	41274	16	0	12	2012	2
KO_04	41274	16	12	12	2012	2
KO_03	41275	17	0	1	2013	2
KO_04	41275	17	0	1	2013	2
KO_03	41281	17	0	1	2013	2
KO_04	41281	17	8	1	2013	2
KO_03	41282	17	0	1	2013	2
KO_04	41282	17	9	1	2013	2
KO_03	41288	17	0	1	2013	2
KO_04	41288	17	6	1	2013	2
KO_03	41289	17	0	1	2013	2
KO_04	41289	17	5	1	2013	2
KO_03	41295	17	0	1	2013	2
KO_04	41295	17	4	1	2013	2
KO_03	41296	17	1	1	2013	2
KO_04	41296	17	3	1	2013	2
KO_03	41302	17	7	1	2013	2
KO_04	41302	17	10	1	2013	2
KO_03	41303	17	1	1	2013	2
KO_04	41303	17	2	1	2013	2
KO_03	41309	18	3	2	2013	2
KO_04	41309	18	10	2	2013	2
KO_03	41310	18	2	2	2013	2
KO_04	41310	18	7	2	2013	2
KO_03	41323	18	3	2	2013	2
KO_04	41323	18	13	2	2013	2
KO_03	41324	18	1	2	2013	2
KO_04	41324	18	10	2	2013	2
KO_03	41338	19	6	3	2013	2
KO_04	41338	19	11	3	2013	2
KO_03	41339	19	5	3	2013	2
KO_04	41339	19	8	3	2013	2
KO_03	41344	19	7	3	2013	2
KO_04	41344	19	3	3	2013	2
KO_03	41345	19	4	3	2013	2
KO_04	41345	19	10	3	2013	2
KO_03	41351	19	7	3	2013	2
KO_04	41351	19	8	3	2013	2
KO_03	41352	19	5	3	2013	2
KO_04	41352	19	10	3	2013	2
KO_03	41365	20	17	4	2013	2
KO_04	41365	20	11	4	2013	2
KO_03	41366	20	15	4	2013	2
KO_04	41366	20	11	4	2013	2
KO_03	41379	20	14	4	2013	2
KO_04	41379	20	6	4	2013	2
KO_03	41380	20	5	4	2013	2
KO_04	41380	20	9	4	2013	2
KO_03	41393	20	8	4	2013	2
KO_04	41393	20	10	4	2013	2
KO_03	41394	21	9	4	2013	2
KO_04	41394	21	9	4	2013	2
KO_03	41410	21	7	5	2013	2
KO_04	41410	21	8	5	2013	2
KO_03	41411	21	6	5	2013	2
KO_04	41411	21	10	5	2013	2
KO_03	41422	21	8	5	2013	2
KO_04	41422	21	2	5	2013	2
KO_03	41423	21	8	5	2013	2
KO_04	41423	21	6	5	2013	2
KO_03	41435	22	4	6	2013	2
KO_04	41435	22	2	6	2013	2
KO_03	41436	22	5	6	2013	2
KO_04	41436	22	1	6	2013	2
KO_03	41449	22	7	6	2013	2
KO_04	41449	22	8	6	2013	2
KO_03	41450	22	5	6	2013	2
KO_04	41450	22	5	6	2013	2
KO_03	41463	23	3	7	2013	2
KO_04	41463	23	2	7	2013	2
KO_03	41464	23	4	7	2013	2
KO_04	41464	23	1	7	2013	2
KO_03	41477	23	4	7	2013	2
KO_04	41477	23	4	7	2013	2
KO_03	41478	23	5	7	2013	2
KO_04	41478	23	3	7	2013	2
KO_03	41505	24	2	8	2013	2
KO_03	41506	24	3	8	2013	2
KO_04	41506	24	2	8	2013	2
KO_03	41519	25	3	9	2013	2
KO_04	41519	25	5	9	2013	2
KO_03	41520	25	2	9	2013	2
KO_04	41520	25	4	9	2013	2
KO_03	41533	25	2	9	2013	2
KO_04	41533	25	1	9	2013	2
KO_03	41534	25	2	9	2013	2
KO_04	41534	25	2	9	2013	2
KO_03	41548	26	4	10	2013	2
KO_04	41548	26	4	10	2013	2
KO_03	41561	26	7	10	2013	2
KO_04	41561	26	3	10	2013	2
KO_03	41562	26	2	10	2013	2
KO_04	41562	26	4	10	2013	2
KO_03	41584	27	2	11	2013	2
KO_04	41584	27	5	11	2013	2
KO_03	41585	27	4	11	2013	2
KO_04	41585	27	3	11	2013	2
KO_03	41596	27	1	11	2013	2
KO_04	41596	27	7	11	2013	2
KO_03	41597	27	3	11	2013	2
KO_04	41597	27	3	11	2013	2
KO_03	41624	28	3	12	2013	2
KO_04	41624	28	0	12	2013	2
KO_03	41625	28	5	12	2013	2
KO_04	41625	28	5	12	2013	2
KO_03	41645	29	1	1	2014	2
KO_04	41645	29	7	1	2014	2
KO_03	41646	29	6	1	2014	2
KO_04	41646	29	3	1	2014	2
KO_03	41659	29	5	1	2014	2
KO_04	41659	29	8	1	2014	2
KO_03	41660	29	7	1	2014	2
KO_04	41660	29	4	1	2014	2
KO_03	41672	30	6	2	2014	2
KO_04	41672	30	3	2	2014	2
KO_03	41673	30	4	2	2014	2
KO_04	41673	30	2	2	2014	2
KO_03	41686	30	6	2	2014	2
KO_04	41686	30	0	2	2014	2
KO_03	41687	30	4	2	2014	2
KO_04	41687	30	0	2	2014	2
KO_03	41700	31	5	3	2014	2
KO_04	41700	31	0	3	2014	2
KO_03	41701	31	3	3	2014	2
KO_04	41701	31	0	3	2014	2
KO_03	41722	31	5	3	2014	2
KO_04	41722	31	2	3	2014	2
KO_03	41723	31	3	3	2014	2
KO_04	41723	31	2	3	2014	2
KO_03	41729	32	4	3	2014	2
KO_04	41729	32	2	3	2014	2
KO_03	41730	32	6	4	2014	2
KO_04	41730	32	0	4	2014	2
KO_03	41751	32	6	4	2014	2
KO_04	41751	32	3	4	2014	2
KO_03	41752	32	5	4	2014	2
KO_04	41752	32	2	4	2014	2
KO_03	41763	33	5	5	2014	2
KO_04	41763	33	4	5	2014	2
KO_03	41764	33	4	5	2014	2
KO_04	41764	33	2	5	2014	2
KO_03	41777	33	7	5	2014	2
KO_04	41777	33	2	5	2014	2
KO_03	41778	33	4	5	2014	2
KO_04	41778	33	3	5	2014	2
KO_03	41793	34	5	6	2014	2
KO_04	41793	34	4	6	2014	2
KO_03	41794	34	4	6	2014	2
KO_04	41794	34	3	6	2014	2
KO_03	41805	34	5	6	2014	2
KO_04	41805	34	10	6	2014	2
KO_03	41806	34	6	6	2014	2
KO_04	41806	34	0	6	2014	2
KO_03	41819	34	2	6	2014	2
KO_04	41819	34	4	6	2014	2
KO_03	41820	35	0	6	2014	2
KO_04	41820	35	2	6	2014	2
KO_03	41833	35	7	7	2014	2
KO_04	41833	35	4	7	2014	2
KO_03	41834	35	4	7	2014	2
KO_04	41834	35	3	7	2014	2
KO_03	41854	36	5	8	2014	2
KO_04	41854	36	7	8	2014	2
KO_03	41855	36	3	8	2014	2
KO_04	41855	36	4	8	2014	2
KO_03	41869	36	2	8	2014	2
KO_04	41869	36	0	8	2014	2
KO_03	41870	36	0	8	2014	2
KO_04	41870	36	0	8	2014	2
KO_04	41889	37	4	9	2014	2
KO_03	41890	37	0	9	2014	2
KO_03	41904	37	3	9	2014	2
KO_04	41904	37	4	9	2014	2
KO_03	41905	37	4	9	2014	2
KO_04	41905	37	3	9	2014	2
KO_03	41917	38	5	10	2014	2
KO_04	41917	38	7	10	2014	2
KO_03	41918	38	3	10	2014	2
KO_04	41918	38	6	10	2014	2
KO_03	41931	38	3	10	2014	2
KO_04	41931	38	6	10	2014	2
KO_03	41932	38	0	10	2014	2
KO_04	41932	38	7	10	2014	2
KO_05	40806	1	0	9	2011	3
KO_06	40806	1	9	9	2011	3
KO_05	40807	1	11	9	2011	3
KO_06	40807	1	1	9	2011	3
KO_05	40808	1	12	9	2011	3
KO_06	40808	1	0	9	2011	3
KO_05	40812	1	2	9	2011	3
KO_06	40812	1	5	9	2011	3
KO_05	40813	1	11	9	2011	3
KO_06	40813	1	1	9	2011	3
KO_05	40814	1	6	9	2011	3
KO_06	40814	1	1	9	2011	3
KO_05	40819	2	12	10	2011	3
KO_06	40819	2	6	10	2011	3
KO_05	40820	2	7	10	2011	3
KO_06	40820	2	1	10	2011	3
KO_05	40821	2	4	10	2011	3
KO_06	40821	2	0	10	2011	3
KO_05	40825	2	6	10	2011	3
KO_06	40825	2	3	10	2011	3
KO_05	40826	2	6	10	2011	3
KO_06	40826	2	1	10	2011	3
KO_05	40827	2	2	10	2011	3
KO_06	40827	2	0	10	2011	3
KO_05	40833	2	0	10	2011	3
KO_06	40833	2	1	10	2011	3
KO_05	40834	2	2	10	2011	3
KO_06	40834	2	0	10	2011	3
KO_05	40835	2	1	10	2011	3
KO_06	40835	2	0	10	2011	3
KO_05	40839	2	2	10	2011	3
KO_06	40839	2	0	10	2011	3
KO_05	40840	2	6	10	2011	3
KO_06	40840	2	1	10	2011	3
KO_05	40841	2	3	10	2011	3
KO_06	40841	2	0	10	2011	3
KO_05	40848	3	0	11	2011	3
KO_06	40848	3	3	11	2011	3
KO_05	40849	3	3	11	2011	3
KO_06	40849	3	0	11	2011	3
KO_05	40855	3	0	11	2011	3
KO_06	40855	3	1	11	2011	3
KO_05	40856	3	0	11	2011	3
KO_06	40856	3	1	11	2011	3
KO_05	40862	3	0	11	2011	3
KO_06	40862	3	2	11	2011	3
KO_05	40863	3	0	11	2011	3
KO_06	40863	3	2	11	2011	3
KO_05	40869	3	0	11	2011	3
KO_06	40869	3	2	11	2011	3
KO_05	40870	3	1	11	2011	3
KO_06	40870	3	0	11	2011	3
KO_05	40889	4	2	12	2011	3
KO_06	40889	4	3	12	2011	3
KO_05	40889	4	1	12	2011	3
KO_05	40890	4	0	12	2011	3
KO_06	40890	4	0	12	2011	3
KO_05	40890	4	2	12	2011	3
KO_05	40898	4	1	12	2011	3
KO_06	40898	4	2	12	2011	3
KO_05	40898	4	2	12	2011	3
KO_05	40899	4	1	12	2011	3
KO_06	40899	4	2	12	2011	3
KO_05	40899	4	0	12	2011	3
KO_05	40910	5	0	1	2012	3
KO_06	40910	5	0	1	2012	3
KO_05	40910	5	1	1	2012	3
KO_05	40911	5	1	1	2012	3
KO_06	40911	5	2	1	2012	3
KO_05	40911	5	0	1	2012	3
KO_05	40920	5	2	1	2012	3
KO_06	40920	5	2	1	2012	3
KO_05	40920	5	6	1	2012	3
KO_05	40921	5	7	1	2012	3
KO_06	40921	5	0	1	2012	3
KO_05	40921	5	7	1	2012	3
KO_05	40926	5	1	1	2012	3
KO_06	40926	5	5	1	2012	3
KO_05	40926	5	9	1	2012	3
KO_05	40927	5	1	1	2012	3
KO_06	40927	5	0	1	2012	3
KO_05	40927	5	4	1	2012	3
KO_05	40932	5	0	1	2012	3
KO_06	40932	5	0	1	2012	3
KO_05	40932	5	6	1	2012	3
KO_05	40933	5	3	1	2012	3
KO_06	40933	5	5	1	2012	3
KO_05	40933	5	7	1	2012	3
KO_05	40939	6	1	1	2012	3
KO_06	40939	6	1	1	2012	3
KO_05	40939	6	17	1	2012	3
KO_05	40940	6	3	2	2012	3
KO_06	40940	6	1	2	2012	3
KO_05	40940	6	15	2	2012	3
KO_05	40946	6	5	2	2012	3
KO_06	40946	6	2	2	2012	3
KO_05	40946	6	5	2	2012	3
KO_05	40947	6	8	2	2012	3
KO_06	40947	6	5	2	2012	3
KO_05	40947	6	9	2	2012	3
KO_05	40955	6	1	2	2012	3
KO_06	40955	6	9	2	2012	3
KO_05	40961	6	3	2	2012	3
KO_06	40961	6	5	2	2012	3
KO_05	40962	6	1	2	2012	3
KO_06	40962	6	4	2	2012	3
KO_05	40975	7	8	3	2012	3
KO_06	40975	7	4	3	2012	3
KO_05	40975	7	2	3	2012	3
KO_05	40976	7	4	3	2012	3
KO_06	40976	7	20	3	2012	3
KO_06	40976	7	4	3	2012	3
KO_05	40984	7	5	3	2012	3
KO_06	40984	7	14	3	2012	3
KO_05	40985	7	9	3	2012	3
KO_06	40985	7	5	3	2012	3
KO_05	40989	7	4	3	2012	3
KO_06	40989	7	3	3	2012	3
KO_05	40990	7	3	3	2012	3
KO_06	40990	7	0	3	2012	3
KO_05	40995	7	11	3	2012	3
KO_06	40995	7	10	3	2012	3
KO_05	40996	7	8	3	2012	3
KO_06	40996	7	7	3	2012	3
KO_05	41001	8	10	4	2012	3
KO_06	41001	8	10	4	2012	3
KO_05	41001	8	14	4	2012	3
KO_06	41001	8	3	4	2012	3
KO_05	41009	8	6	4	2012	3
KO_06	41009	8	10	4	2012	3
KO_05	41010	8	6	4	2012	3
KO_06	41010	8	7	4	2012	3
KO_05	41017	8	7	4	2012	3
KO_06	41017	8	1	4	2012	3
KO_05	41018	8	4	4	2012	3
KO_06	41018	8	9	4	2012	3
KO_05	41025	8	8	4	2012	3
KO_06	41025	8	9	4	2012	3
KO_05	41026	8	14	4	2012	3
KO_06	41026	8	7	4	2012	3
KO_05	41029	9	8	4	2012	3
KO_06	41029	9	12	4	2012	3
KO_05	41030	9	7	5	2012	3
KO_06	41030	9	8	5	2012	3
KO_05	41036	9	2	5	2012	3
KO_06	41036	9	9	5	2012	3
KO_05	41037	9	7	5	2012	3
KO_06	41037	9	7	5	2012	3
KO_05	41043	9	9	5	2012	3
KO_06	41043	9	5	5	2012	3
KO_05	41044	9	3	5	2012	3
KO_06	41044	9	7	5	2012	3
KO_05	41051	9	15	5	2012	3
KO_06	41051	9	4	5	2012	3
KO_05	41052	9	8	5	2012	3
KO_06	41052	9	6	5	2012	3
KO_05	41058	9	4	5	2012	3
KO_06	41058	9	8	5	2012	3
KO_05	41059	9	3	5	2012	3
KO_06	41059	9	7	5	2012	3
KO_05	41080	10	12	6	2012	3
KO_06	41080	10	0	6	2012	3
KO_05	41081	10	0	6	2012	3
KO_06	41081	10	3	6	2012	3
KO_05	41086	10	11	6	2012	3
KO_06	41086	10	6	6	2012	3
KO_05	41087	10	8	6	2012	3
KO_06	41087	10	8	6	2012	3
KO_05	41092	11	19	7	2012	3
KO_06	41092	11	1	7	2012	3
KO_05	41093	11	6	7	2012	3
KO_06	41093	11	2	7	2012	3
KO_05	41099	11	2	7	2012	3
KO_06	41099	11	6	7	2012	3
KO_05	41100	11	3	7	2012	3
KO_06	41100	11	1	7	2012	3
KO_05	41106	11	6	7	2012	3
KO_06	41106	11	0	7	2012	3
KO_05	41107	11	0	7	2012	3
KO_06	41107	11	0	7	2012	3
KO_05	41113	11	16	7	2012	3
KO_06	41113	11	8	7	2012	3
KO_05	41114	11	18	7	2012	3
KO_06	41114	11	5	7	2012	3
KO_05	41120	11	3	7	2012	3
KO_06	41120	11	1	7	2012	3
KO_05	41121	11	7	7	2012	3
KO_06	41121	11	1	7	2012	3
KO_05	41127	12	8	8	2012	3
KO_06	41127	12	6	8	2012	3
KO_05	41128	12	2	8	2012	3
KO_06	41128	12	6	8	2012	3
KO_05	41134	12	7	8	2012	3
KO_06	41134	12	2	8	2012	3
KO_05	41135	12	8	8	2012	3
KO_06	41135	12	1	8	2012	3
KO_05	41145	12	6	8	2012	3
KO_06	41145	12	2	8	2012	3
KO_05	41146	12	7	8	2012	3
KO_06	41146	12	4	8	2012	3
KO_05	41149	12	11	8	2012	3
KO_06	41149	12	7	8	2012	3
KO_05	41150	12	11	8	2012	3
KO_06	41150	12	5	8	2012	3
KO_05	41155	13	15	9	2012	3
KO_06	41155	13	5	9	2012	3
KO_05	41156	13	4	9	2012	3
KO_06	41156	13	5	9	2012	3
KO_05	41162	13	6	9	2012	3
KO_06	41162	13	3	9	2012	3
KO_05	41163	13	7	9	2012	3
KO_06	41163	13	3	9	2012	3
KO_05	41169	13	11	9	2012	3
KO_06	41169	13	2	9	2012	3
KO_05	41170	13	7	9	2012	3
KO_06	41170	13	2	9	2012	3
KO_05	41176	13	15	9	2012	3
KO_06	41176	13	11	9	2012	3
KO_05	41177	13	16	9	2012	3
KO_06	41177	13	9	9	2012	3
KO_05	41183	14	19	10	2012	3
KO_06	41183	14	7	10	2012	3
KO_05	41184	14	17	10	2012	3
KO_06	41184	14	8	10	2012	3
KO_05	41190	14	22	10	2012	3
KO_06	41190	14	5	10	2012	3
KO_05	41191	14	19	10	2012	3
KO_06	41191	14	6	10	2012	3
KO_05	41197	14	16	10	2012	3
KO_06	41197	14	6	10	2012	3
KO_05	41198	14	16	10	2012	3
KO_06	41198	14	9	10	2012	3
KO_05	41203	14	19	10	2012	3
KO_06	41203	14	6	10	2012	3
KO_05	41204	14	17	10	2012	3
KO_06	41204	14	5	10	2012	3
KO_05	41211	14	18	10	2012	3
KO_06	41211	14	5	10	2012	3
KO_05	41212	14	9	10	2012	3
KO_06	41212	14	7	10	2012	3
KO_05	41218	15	11	11	2012	3
KO_06	41218	15	3	11	2012	3
KO_05	41219	15	7	11	2012	3
KO_06	41219	15	2	11	2012	3
KO_05	41225	15	10	11	2012	3
KO_06	41225	15	3	11	2012	3
KO_05	41226	15	6	11	2012	3
KO_06	41226	15	3	11	2012	3
KO_05	41232	15	9	11	2012	3
KO_06	41232	15	2	11	2012	3
KO_05	41233	15	4	11	2012	3
KO_06	41233	15	3	11	2012	3
KO_05	41239	15	7	11	2012	3
KO_06	41239	15	7	11	2012	3
KO_05	41240	15	8	11	2012	3
KO_06	41240	15	1	11	2012	3
KO_05	41246	16	3	12	2012	3
KO_06	41246	16	2	12	2012	3
KO_05	41247	16	9	12	2012	3
KO_06	41247	16	2	12	2012	3
KO_05	41253	16	8	12	2012	3
KO_06	41253	16	4	12	2012	3
KO_05	41254	16	6	12	2012	3
KO_06	41254	16	4	12	2012	3
KO_05	41260	16	8	12	2012	3
KO_06	41260	16	4	12	2012	3
KO_05	41261	16	10	12	2012	3
KO_06	41261	16	3	12	2012	3
KO_05	41267	16	13	12	2012	3
KO_06	41267	16	4	12	2012	3
KO_05	41268	16	11	12	2012	3
KO_06	41268	16	3	12	2012	3
KO_05	41274	16	12	12	2012	3
KO_06	41274	16	5	12	2012	3
KO_05	41275	17	14	1	2013	3
KO_06	41275	17	3	1	2013	3
KO_05	41281	17	9	1	2013	3
KO_06	41281	17	4	1	2013	3
KO_05	41282	17	7	1	2013	3
KO_06	41282	17	2	1	2013	3
KO_05	41288	17	7	1	2013	3
KO_06	41288	17	1	1	2013	3
KO_05	41289	17	5	1	2013	3
KO_06	41289	17	3	1	2013	3
KO_05	41295	17	2	1	2013	3
KO_06	41295	17	6	1	2013	3
KO_05	41296	17	1	1	2013	3
KO_06	41296	17	5	1	2013	3
KO_05	41302	17	3	1	2013	3
KO_06	41302	17	3	1	2013	3
KO_05	41303	17	2	1	2013	3
KO_06	41303	17	1	1	2013	3
KO_05	41309	18	1	2	2013	3
KO_06	41309	18	2	2	2013	3
KO_05	41310	18	2	2	2013	3
KO_06	41310	18	4	2	2013	3
KO_05	41323	18	5	2	2013	3
KO_06	41323	18	8	2	2013	3
KO_05	41324	18	4	2	2013	3
KO_06	41324	18	8	2	2013	3
KO_05	41338	19	0	3	2013	3
KO_06	41338	19	20	3	2013	3
KO_05	41339	19	0	3	2013	3
KO_06	41339	19	16	3	2013	3
KO_05	41344	19	3	3	2013	3
KO_06	41344	19	12	3	2013	3
KO_05	41345	19	0	3	2013	3
KO_06	41345	19	12	3	2013	3
KO_05	41351	19	2	3	2013	3
KO_06	41351	19	14	3	2013	3
KO_05	41352	19	4	3	2013	3
KO_06	41352	19	12	3	2013	3
KO_05	41365	20	0	4	2013	3
KO_06	41365	20	26	4	2013	3
KO_05	41366	20	1	4	2013	3
KO_06	41366	20	24	4	2013	3
KO_05	41379	20	3	4	2013	3
KO_06	41379	20	40	4	2013	3
KO_05	41380	20	10	4	2013	3
KO_06	41380	20	42	4	2013	3
KO_05	41393	20	1	4	2013	3
KO_06	41393	20	38	4	2013	3
KO_05	41394	21	0	4	2013	3
KO_06	41394	21	36	4	2013	3
KO_05	41410	21	2	5	2013	3
KO_06	41410	21	29	5	2013	3
KO_05	41411	21	3	5	2013	3
KO_06	41411	21	35	5	2013	3
KO_05	41422	21	0	5	2013	3
KO_06	41422	21	19	5	2013	3
KO_05	41423	21	1	5	2013	3
KO_06	41423	21	14	5	2013	3
KO_05	41435	22	1	6	2013	3
KO_06	41435	22	8	6	2013	3
KO_05	41436	22	0	6	2013	3
KO_06	41436	22	12	6	2013	3
KO_05	41449	22	0	6	2013	3
KO_06	41449	22	11	6	2013	3
KO_05	41450	22	0	6	2013	3
KO_06	41450	22	13	6	2013	3
KO_05	41463	23	0	7	2013	3
KO_06	41463	23	3	7	2013	3
KO_05	41464	23	0	7	2013	3
KO_06	41464	23	5	7	2013	3
KO_05	41477	23	0	7	2013	3
KO_06	41477	23	7	7	2013	3
KO_05	41478	23	0	7	2013	3
KO_06	41478	23	5	7	2013	3
KO_06	41505	24	0	8	2013	3
KO_05	41506	24	0	8	2013	3
KO_06	41506	24	0	8	2013	3
KO_05	41519	25	4	9	2013	3
KO_06	41519	25	11	9	2013	3
KO_05	41520	25	2	9	2013	3
KO_06	41520	25	14	9	2013	3
KO_05	41533	25	0	9	2013	3
KO_06	41533	25	3	9	2013	3
KO_05	41534	25	0	9	2013	3
KO_06	41534	25	2	9	2013	3
KO_05	41547	26	0	9	2013	3
KO_06	41547	26	2	9	2013	3
KO_05	41548	26	0	10	2013	3
KO_06	41548	26	3	10	2013	3
KO_05	41561	26	7	10	2013	3
KO_06	41561	26	2	10	2013	3
KO_05	41562	26	0	10	2013	3
KO_06	41562	26	0	10	2013	3
KO_05	41584	27	0	11	2013	3
KO_06	41584	27	0	11	2013	3
KO_05	41585	27	0	11	2013	3
KO_06	41585	27	0	11	2013	3
KO_05	41596	27	5	11	2013	3
KO_06	41596	27	0	11	2013	3
KO_05	41597	27	3	11	2013	3
KO_06	41597	27	4	11	2013	3
KO_05	41624	28	0	12	2013	3
KO_06	41624	28	0	12	2013	3
KO_05	41625	28	4	12	2013	3
KO_06	41625	28	5	12	2013	3
KO_05	41645	29	0	1	2014	3
KO_06	41645	29	0	1	2014	3
KO_05	41646	29	0	1	2014	3
KO_06	41646	29	0	1	2014	3
KO_05	41659	29	0	1	2014	3
KO_06	41659	29	0	1	2014	3
KO_05	41660	29	0	1	2014	3
KO_06	41660	29	0	1	2014	3
KO_05	41672	30	0	2	2014	3
KO_06	41672	30	0	2	2014	3
KO_05	41673	30	0	2	2014	3
KO_06	41673	30	0	2	2014	3
KO_05	41686	30	0	2	2014	3
KO_06	41686	30	0	2	2014	3
KO_05	41687	30	0	2	2014	3
KO_06	41687	30	0	2	2014	3
KO_05	41700	31	0	3	2014	3
KO_06	41700	31	0	3	2014	3
KO_05	41701	31	0	3	2014	3
KO_06	41701	31	0	3	2014	3
KO_05	41722	31	0	3	2014	3
KO_06	41722	31	0	3	2014	3
KO_05	41723	31	0	3	2014	3
KO_06	41723	31	0	3	2014	3
KO_05	41729	32	0	3	2014	3
KO_06	41729	32	0	3	2014	3
KO_05	41730	32	0	4	2014	3
KO_06	41730	32	0	4	2014	3
KO_05	41751	32	0	4	2014	3
KO_06	41751	32	0	4	2014	3
KO_05	41752	32	0	4	2014	3
KO_06	41752	32	0	4	2014	3
KO_05	41763	33	0	5	2014	3
KO_06	41763	33	0	5	2014	3
KO_05	41764	33	0	5	2014	3
KO_06	41764	33	0	5	2014	3
KO_05	41777	33	0	5	2014	3
KO_06	41777	33	0	5	2014	3
KO_05	41778	33	0	5	2014	3
KO_06	41778	33	0	5	2014	3
KO_05	41793	34	0	6	2014	3
KO_06	41793	34	0	6	2014	3
KO_05	41794	34	0	6	2014	3
KO_06	41794	34	0	6	2014	3
KO_05	41805	34	1	6	2014	3
KO_06	41805	34	1	6	2014	3
KO_05	41806	34	8	6	2014	3
KO_06	41806	34	0	6	2014	3
KO_05	41819	34	2	6	2014	3
KO_06	41819	34	0	6	2014	3
KO_05	41820	35	0	6	2014	3
KO_06	41820	35	2	6	2014	3
KO_05	41833	35	0	7	2014	3
KO_06	41833	35	3	7	2014	3
KO_05	41834	35	0	7	2014	3
KO_06	41834	35	0	7	2014	3
KO_05	41854	36	0	8	2014	3
KO_06	41854	36	2	8	2014	3
KO_05	41855	36	0	8	2014	3
KO_06	41855	36	1	8	2014	3
KO_05	41869	36	0	8	2014	3
KO_06	41869	36	0	8	2014	3
KO_05	41870	36	0	8	2014	3
KO_06	41870	36	0	8	2014	3
KO_05	41889	37	0	9	2014	3
KO_06	41889	37	0	9	2014	3
KO_05	41890	37	0	9	2014	3
KO_06	41890	37	3	9	2014	3
KO_05	41904	37	0	9	2014	3
KO_06	41904	37	1	9	2014	3
KO_05	41905	37	0	9	2014	3
KO_06	41905	37	0	9	2014	3
KO_05	41917	38	0	10	2014	3
KO_06	41917	38	0	10	2014	3
KO_05	41918	38	0	10	2014	3
KO_06	41918	38	0	10	2014	3
KO_05	41931	38	0	10	2014	3
KO_06	41931	38	0	10	2014	3
KO_05	41932	38	0	10	2014	3
KO_06	41932	38	0	10	2014	3
KO_08	40806	1	4	9	2011	4
KO_07	40806	1	9	9	2011	4
KO_08	40807	1	0	9	2011	4
KO_07	40807	1	5	9	2011	4
KO_08	40808	1	4	9	2011	4
KO_07	40808	1	7	9	2011	4
KO_08	40812	1	0	9	2011	4
KO_07	40812	1	11	9	2011	4
KO_08	40813	1	0	9	2011	4
KO_07	40813	1	5	9	2011	4
KO_08	40814	1	8	9	2011	4
KO_07	40814	1	4	9	2011	4
KO_08	40819	2	4	10	2011	4
KO_07	40819	2	4	10	2011	4
KO_08	40820	2	1	10	2011	4
KO_07	40820	2	6	10	2011	4
KO_08	40821	2	1	10	2011	4
KO_07	40821	2	0	10	2011	4
KO_08	40825	2	5	10	2011	4
KO_07	40825	2	4	10	2011	4
KO_08	40826	2	5	10	2011	4
KO_07	40826	2	2	10	2011	4
KO_08	40827	2	2	10	2011	4
KO_07	40827	2	1	10	2011	4
KO_08	40833	2	1	10	2011	4
KO_07	40833	2	2	10	2011	4
KO_08	40834	2	3	10	2011	4
KO_07	40834	2	0	10	2011	4
KO_08	40835	2	3	10	2011	4
KO_07	40835	2	1	10	2011	4
KO_08	40839	2	2	10	2011	4
KO_07	40839	2	0	10	2011	4
KO_08	40840	2	1	10	2011	4
KO_07	40840	2	6	10	2011	4
KO_08	40841	2	2	10	2011	4
KO_07	40841	2	0	10	2011	4
KO_08	40848	3	5	11	2011	4
KO_07	40848	3	0	11	2011	4
KO_08	40849	3	2	11	2011	4
KO_07	40849	3	0	11	2011	4
KO_08	40855	3	2	11	2011	4
KO_07	40855	3	0	11	2011	4
KO_08	40856	3	1	11	2011	4
KO_07	40856	3	0	11	2011	4
KO_08	40862	3	2	11	2011	4
KO_07	40862	3	0	11	2011	4
KO_08	40863	3	0	11	2011	4
KO_07	40863	3	0	11	2011	4
KO_08	40869	3	2	11	2011	4
KO_07	40869	3	0	11	2011	4
KO_08	40870	3	3	11	2011	4
KO_07	40870	3	1	11	2011	4
KO_07	40889	4	0	12	2011	4
KO_07	40890	4	1	12	2011	4
KO_07	40898	4	0	12	2011	4
KO_07	40899	4	0	12	2011	4
KO_07	40910	5	1	1	2012	4
KO_07	40911	5	1	1	2012	4
KO_07	40920	5	8	1	2012	4
KO_07	40921	5	1	1	2012	4
KO_07	40926	5	11	1	2012	4
KO_07	40927	5	5	1	2012	4
KO_07	40932	5	8	1	2012	4
KO_07	40933	5	3	1	2012	4
KO_07	40939	6	2	1	2012	4
KO_07	40940	6	5	2	2012	4
KO_07	40946	6	0	2	2012	4
KO_07	40947	6	3	2	2012	4
KO_07	40955	6	21	2	2012	4
KO_08	40955	6	11	2	2012	4
KO_07	40961	6	0	2	2012	4
KO_08	40961	6	4	2	2012	4
KO_07	40962	6	0	2	2012	4
KO_08	40962	6	2	2	2012	4
KO_07	40975	7	0	3	2012	4
KO_08	40975	7	7	3	2012	4
KO_07	40976	7	1	3	2012	4
KO_08	40976	7	4	3	2012	4
KO_07	40976	7	2	3	2012	4
KO_08	40976	7	1	3	2012	4
KO_07	40984	7	4	3	2012	4
KO_08	40984	7	4	3	2012	4
KO_07	40985	7	6	3	2012	4
KO_08	40985	7	6	3	2012	4
KO_07	40989	7	6	3	2012	4
KO_08	40989	7	6	3	2012	4
KO_07	40990	7	8	3	2012	4
KO_08	40990	7	6	3	2012	4
KO_07	40995	7	8	3	2012	4
KO_08	40995	7	3	3	2012	4
KO_07	40996	7	2	3	2012	4
KO_08	40996	7	9	3	2012	4
KO_07	41001	8	2	4	2012	4
KO_08	41001	8	9	4	2012	4
KO_07	41001	8	12	4	2012	4
KO_08	41001	8	2	4	2012	4
KO_07	41009	8	6	4	2012	4
KO_08	41009	8	5	4	2012	4
KO_07	41010	8	6	4	2012	4
KO_08	41010	8	11	4	2012	4
KO_07	41017	8	4	4	2012	4
KO_08	41017	8	4	4	2012	4
KO_07	41018	8	2	4	2012	4
KO_08	41018	8	2	4	2012	4
KO_07	41025	8	12	4	2012	4
KO_08	41025	8	12	4	2012	4
KO_07	41026	8	11	4	2012	4
KO_08	41026	8	6	4	2012	4
KO_07	41029	9	3	4	2012	4
KO_08	41029	9	11	4	2012	4
KO_07	41030	9	6	5	2012	4
KO_08	41030	9	4	5	2012	4
KO_07	41036	9	6	5	2012	4
KO_08	41036	9	5	5	2012	4
KO_07	41037	9	5	5	2012	4
KO_08	41037	9	5	5	2012	4
KO_07	41043	9	7	5	2012	4
KO_08	41043	9	5	5	2012	4
KO_07	41044	9	2	5	2012	4
KO_08	41044	9	7	5	2012	4
KO_07	41051	9	5	5	2012	4
KO_08	41051	9	12	5	2012	4
KO_07	41052	9	6	5	2012	4
KO_08	41052	9	6	5	2012	4
KO_07	41058	9	3	5	2012	4
KO_08	41058	9	7	5	2012	4
KO_07	41059	9	3	5	2012	4
KO_08	41059	9	9	5	2012	4
KO_07	41080	10	0	6	2012	4
KO_08	41080	10	0	6	2012	4
KO_07	41081	10	0	6	2012	4
KO_08	41081	10	0	6	2012	4
KO_07	41086	10	3	6	2012	4
KO_08	41086	10	0	6	2012	4
KO_07	41087	10	2	6	2012	4
KO_08	41087	10	0	6	2012	4
KO_07	41092	11	0	7	2012	4
KO_08	41092	11	1	7	2012	4
KO_07	41093	11	0	7	2012	4
KO_08	41093	11	0	7	2012	4
KO_07	41099	11	0	7	2012	4
KO_08	41099	11	1	7	2012	4
KO_07	41100	11	1	7	2012	4
KO_08	41100	11	4	7	2012	4
KO_07	41106	11	0	7	2012	4
KO_08	41106	11	0	7	2012	4
KO_07	41107	11	0	7	2012	4
KO_08	41107	11	1	7	2012	4
KO_07	41113	11	2	7	2012	4
KO_08	41113	11	0	7	2012	4
KO_07	41114	11	1	7	2012	4
KO_08	41114	11	0	7	2012	4
KO_07	41120	11	1	7	2012	4
KO_08	41120	11	1	7	2012	4
KO_07	41121	11	1	7	2012	4
KO_08	41121	11	1	7	2012	4
KO_07	41127	12	1	8	2012	4
KO_08	41127	12	0	8	2012	4
KO_07	41128	12	0	8	2012	4
KO_08	41128	12	1	8	2012	4
KO_07	41134	12	0	8	2012	4
KO_08	41134	12	0	8	2012	4
KO_07	41135	12	0	8	2012	4
KO_08	41135	12	0	8	2012	4
KO_07	41145	12	0	8	2012	4
KO_08	41145	12	1	8	2012	4
KO_07	41146	12	0	8	2012	4
KO_08	41146	12	0	8	2012	4
KO_07	41149	12	0	8	2012	4
KO_08	41149	12	0	8	2012	4
KO_07	41150	12	0	8	2012	4
KO_08	41150	12	0	8	2012	4
KO_07	41155	13	0	9	2012	4
KO_08	41155	13	1	9	2012	4
KO_07	41156	13	0	9	2012	4
KO_08	41156	13	2	9	2012	4
KO_07	41162	13	7	9	2012	4
KO_08	41162	13	4	9	2012	4
KO_07	41163	13	1	9	2012	4
KO_08	41163	13	1	9	2012	4
KO_07	41169	13	1	9	2012	4
KO_08	41169	13	2	9	2012	4
KO_07	41170	13	3	9	2012	4
KO_08	41170	13	4	9	2012	4
KO_07	41176	13	2	9	2012	4
KO_08	41176	13	4	9	2012	4
KO_07	41177	13	1	9	2012	4
KO_08	41177	13	2	9	2012	4
KO_07	41183	14	3	10	2012	4
KO_08	41183	14	4	10	2012	4
KO_07	41184	14	1	10	2012	4
KO_08	41184	14	3	10	2012	4
KO_07	41190	14	1	10	2012	4
KO_08	41190	14	2	10	2012	4
KO_07	41191	14	2	10	2012	4
KO_08	41191	14	2	10	2012	4
KO_07	41197	14	2	10	2012	4
KO_08	41197	14	2	10	2012	4
KO_07	41198	14	1	10	2012	4
KO_08	41198	14	2	10	2012	4
KO_07	41203	14	1	10	2012	4
KO_08	41203	14	2	10	2012	4
KO_07	41204	14	1	10	2012	4
KO_08	41204	14	3	10	2012	4
KO_07	41211	14	0	10	2012	4
KO_08	41211	14	2	10	2012	4
KO_07	41212	14	0	10	2012	4
KO_08	41212	14	1	10	2012	4
KO_07	41218	15	2	11	2012	4
KO_08	41218	15	1	11	2012	4
KO_07	41219	15	1	11	2012	4
KO_08	41219	15	0	11	2012	4
KO_07	41225	15	3	11	2012	4
KO_08	41225	15	2	11	2012	4
KO_07	41226	15	0	11	2012	4
KO_08	41226	15	2	11	2012	4
KO_07	41232	15	0	11	2012	4
KO_08	41232	15	1	11	2012	4
KO_07	41233	15	0	11	2012	4
KO_08	41233	15	2	11	2012	4
KO_07	41239	15	0	11	2012	4
KO_08	41239	15	0	11	2012	4
KO_07	41240	15	0	11	2012	4
KO_08	41240	15	1	11	2012	4
KO_07	41246	16	1	12	2012	4
KO_08	41246	16	0	12	2012	4
KO_07	41247	16	1	12	2012	4
KO_08	41247	16	0	12	2012	4
KO_07	41253	16	0	12	2012	4
KO_08	41253	16	1	12	2012	4
KO_07	41254	16	0	12	2012	4
KO_08	41254	16	2	12	2012	4
KO_07	41260	16	0	12	2012	4
KO_08	41260	16	2	12	2012	4
KO_07	41261	16	0	12	2012	4
KO_08	41261	16	0	12	2012	4
KO_07	41267	16	0	12	2012	4
KO_08	41267	16	1	12	2012	4
KO_07	41268	16	0	12	2012	4
KO_08	41268	16	2	12	2012	4
KO_07	41274	16	0	12	2012	4
KO_08	41274	16	1	12	2012	4
KO_07	41275	17	1	1	2013	4
KO_08	41275	17	0	1	2013	4
KO_07	41281	17	1	1	2013	4
KO_08	41281	17	2	1	2013	4
KO_07	41282	17	0	1	2013	4
KO_08	41282	17	1	1	2013	4
KO_07	41288	17	0	1	2013	4
KO_08	41288	17	1	1	2013	4
KO_07	41289	17	0	1	2013	4
KO_08	41289	17	0	1	2013	4
KO_07	41295	17	3	1	2013	4
KO_08	41295	17	4	1	2013	4
KO_07	41296	17	1	1	2013	4
KO_08	41296	17	3	1	2013	4
KO_07	41302	17	1	1	2013	4
KO_08	41302	17	0	1	2013	4
KO_07	41303	17	1	1	2013	4
KO_08	41303	17	1	1	2013	4
KO_07	41309	18	0	2	2013	4
KO_08	41309	18	1	2	2013	4
KO_07	41310	18	0	2	2013	4
KO_08	41310	18	2	2	2013	4
KO_07	41323	18	0	2	2013	4
KO_08	41323	18	1	2	2013	4
KO_07	41324	18	0	2	2013	4
KO_08	41324	18	0	2	2013	4
KO_07	41338	19	2	3	2013	4
KO_08	41338	19	2	3	2013	4
KO_07	41339	19	1	3	2013	4
KO_08	41339	19	0	3	2013	4
KO_07	41344	19	1	3	2013	4
KO_08	41344	19	0	3	2013	4
KO_07	41345	19	0	3	2013	4
KO_08	41345	19	1	3	2013	4
KO_07	41351	19	1	3	2013	4
KO_08	41351	19	2	3	2013	4
KO_07	41352	19	1	3	2013	4
KO_08	41352	19	1	3	2013	4
KO_07	41365	20	3	4	2013	4
KO_08	41365	20	1	4	2013	4
KO_07	41366	20	1	4	2013	4
KO_08	41366	20	0	4	2013	4
KO_07	41379	20	6	4	2013	4
KO_08	41379	20	1	4	2013	4
KO_07	41380	20	18	4	2013	4
KO_08	41380	20	0	4	2013	4
KO_07	41393	20	9	4	2013	4
KO_08	41393	20	0	4	2013	4
KO_07	41394	21	5	4	2013	4
KO_08	41394	21	1	4	2013	4
KO_07	41410	21	3	5	2013	4
KO_08	41410	21	0	5	2013	4
KO_07	41411	21	5	5	2013	4
KO_08	41411	21	1	5	2013	4
KO_07	41422	21	5	5	2013	4
KO_08	41422	21	1	5	2013	4
KO_07	41423	21	5	5	2013	4
KO_08	41423	21	6	5	2013	4
KO_07	41435	22	13	6	2013	4
KO_08	41435	22	0	6	2013	4
KO_07	41436	22	15	6	2013	4
KO_08	41436	22	0	6	2013	4
KO_07	41449	22	4	6	2013	4
KO_08	41449	22	0	6	2013	4
KO_07	41450	22	8	6	2013	4
KO_08	41450	22	0	6	2013	4
KO_07	41463	23	5	7	2013	4
KO_08	41463	23	0	7	2013	4
KO_07	41464	23	10	7	2013	4
KO_08	41464	23	0	7	2013	4
KO_07	41477	23	10	7	2013	4
KO_08	41477	23	0	7	2013	4
KO_07	41478	23	6	7	2013	4
KO_08	41478	23	0	7	2013	4
KO_07	41519	25	4	9	2013	4
KO_08	41519	25	3	9	2013	4
KO_07	41520	25	4	9	2013	4
KO_08	41520	25	5	9	2013	4
KO_07	41533	25	0	9	2013	4
KO_08	41533	25	0	9	2013	4
KO_07	41534	25	0	9	2013	4
KO_08	41534	25	0	9	2013	4
KO_07	41547	26	0	9	2013	4
KO_08	41547	26	0	9	2013	4
KO_07	41548	26	0	10	2013	4
KO_08	41548	26	0	10	2013	4
KO_07	41561	26	0	10	2013	4
KO_08	41561	26	0	10	2013	4
KO_07	41562	26	0	10	2013	4
KO_08	41562	26	0	10	2013	4
KO_07	41584	27	0	11	2013	4
KO_08	41584	27	4	11	2013	4
KO_07	41585	27	0	11	2013	4
KO_08	41585	27	3	11	2013	4
KO_07	41596	27	0	11	2013	4
KO_08	41596	27	0	11	2013	4
KO_07	41597	27	0	11	2013	4
KO_08	41597	27	0	11	2013	4
KO_07	41624	28	5	12	2013	4
KO_08	41624	28	0	12	2013	4
KO_07	41625	28	3	12	2013	4
KO_08	41625	28	0	12	2013	4
KO_07	41645	29	2	1	2014	4
KO_08	41645	29	0	1	2014	4
KO_07	41646	29	1	1	2014	4
KO_08	41646	29	0	1	2014	4
KO_07	41659	29	0	1	2014	4
KO_08	41659	29	0	1	2014	4
KO_07	41660	29	3	1	2014	4
KO_08	41660	29	0	1	2014	4
KO_07	41672	30	4	2	2014	4
KO_08	41672	30	6	2	2014	4
KO_07	41673	30	5	2	2014	4
KO_08	41673	30	3	2	2014	4
KO_07	41686	30	5	2	2014	4
KO_08	41686	30	5	2	2014	4
KO_07	41687	30	6	2	2014	4
KO_08	41687	30	5	2	2014	4
KO_07	41700	31	6	3	2014	4
KO_08	41700	31	5	3	2014	4
KO_07	41701	31	4	3	2014	4
KO_08	41701	31	5	3	2014	4
KO_07	41722	31	5	3	2014	4
KO_08	41722	31	5	3	2014	4
KO_07	41723	31	6	3	2014	4
KO_08	41723	31	4	3	2014	4
KO_07	41729	32	3	3	2014	4
KO_08	41729	32	2	3	2014	4
KO_07	41730	32	5	4	2014	4
KO_08	41730	32	2	4	2014	4
KO_07	41751	32	5	4	2014	4
KO_08	41751	32	2	4	2014	4
KO_07	41752	32	4	4	2014	4
KO_08	41752	32	2	4	2014	4
KO_07	41763	33	3	5	2014	4
KO_08	41763	33	3	5	2014	4
KO_07	41764	33	3	5	2014	4
KO_08	41764	33	3	5	2014	4
KO_07	41777	33	3	5	2014	4
KO_08	41777	33	3	5	2014	4
KO_07	41778	33	6	5	2014	4
KO_08	41778	33	2	5	2014	4
KO_07	41793	34	3	6	2014	4
KO_08	41793	34	3	6	2014	4
KO_07	41794	34	4	6	2014	4
KO_08	41794	34	2	6	2014	4
KO_07	41805	34	12	6	2014	4
KO_08	41805	34	9	6	2014	4
KO_07	41806	34	14	6	2014	4
KO_08	41806	34	7	6	2014	4
KO_07	41819	34	8	6	2014	4
KO_08	41819	34	3	6	2014	4
KO_07	41820	35	3	6	2014	4
KO_08	41820	35	5	6	2014	4
KO_07	41833	35	5	7	2014	4
KO_08	41833	35	4	7	2014	4
KO_07	41834	35	6	7	2014	4
KO_08	41834	35	3	7	2014	4
KO_07	41854	36	4	8	2014	4
KO_08	41854	36	6	8	2014	4
KO_07	41855	36	2	8	2014	4
KO_08	41855	36	4	8	2014	4
KO_07	41869	36	6	8	2014	4
KO_08	41869	36	0	8	2014	4
KO_08	41870	36	4	8	2014	4
KO_07	41889	37	7	9	2014	4
KO_08	41889	37	4	9	2014	4
KO_07	41890	37	3	9	2014	4
KO_08	41890	37	6	9	2014	4
KO_07	41904	37	5	9	2014	4
KO_08	41904	37	4	9	2014	4
KO_07	41905	37	5	9	2014	4
KO_08	41905	37	1	9	2014	4
KO_08	41917	38	4	10	2014	4
KO_07	41918	38	7	10	2014	4
KO_08	41918	38	4	10	2014	4
KO_07	41931	38	7	10	2014	4
KO_08	41931	38	4	10	2014	4
KO_07	41932	38	3	10	2014	4
KO_08	41932	38	4	10	2014	4
KO_09	40806	1	0	9	2011	5
KO_10	40806	1	9	9	2011	5
KO_09	40807	1	1	9	2011	5
KO_10	40807	1	2	9	2011	5
KO_09	40808	1	0	9	2011	5
KO_10	40808	1	0	9	2011	5
KO_09	40812	1	0	9	2011	5
KO_10	40812	1	0	9	2011	5
KO_09	40813	1	3	9	2011	5
KO_10	40813	1	5	9	2011	5
KO_09	40814	1	1	9	2011	5
KO_10	40814	1	3	9	2011	5
KO_09	40819	2	1	10	2011	5
KO_10	40819	2	7	10	2011	5
KO_09	40820	2	2	10	2011	5
KO_10	40820	2	5	10	2011	5
KO_09	40821	2	1	10	2011	5
KO_10	40821	2	2	10	2011	5
KO_09	40825	2	2	10	2011	5
KO_10	40825	2	2	10	2011	5
KO_09	40826	2	1	10	2011	5
KO_10	40826	2	2	10	2011	5
KO_09	40827	2	0	10	2011	5
KO_10	40827	2	1	10	2011	5
KO_09	40833	2	0	10	2011	5
KO_10	40833	2	1	10	2011	5
KO_09	40834	2	0	10	2011	5
KO_10	40834	2	1	10	2011	5
KO_09	40835	2	0	10	2011	5
KO_10	40835	2	0	10	2011	5
KO_09	40839	2	0	10	2011	5
KO_10	40839	2	1	10	2011	5
KO_09	40840	2	1	10	2011	5
KO_10	40840	2	0	10	2011	5
KO_09	40841	2	0	10	2011	5
KO_10	40841	2	1	10	2011	5
KO_09	40848	3	1	11	2011	5
KO_10	40848	3	2	11	2011	5
KO_09	40849	3	1	11	2011	5
KO_10	40849	3	3	11	2011	5
KO_09	40855	3	0	11	2011	5
KO_10	40855	3	0	11	2011	5
KO_09	40856	3	1	11	2011	5
KO_10	40856	3	0	11	2011	5
KO_09	40862	3	0	11	2011	5
KO_10	40862	3	0	11	2011	5
KO_09	40863	3	0	11	2011	5
KO_10	40863	3	2	11	2011	5
KO_09	40869	3	1	11	2011	5
KO_10	40869	3	0	11	2011	5
KO_09	40870	3	0	11	2011	5
KO_10	40870	3	0	11	2011	5
KO_10	40889	4	1	12	2011	5
KO_10	40890	4	2	12	2011	5
KO_10	40898	4	1	12	2011	5
KO_10	40899	4	0	12	2011	5
KO_10	40910	5	0	1	2012	5
KO_10	40910	5	0	1	2012	5
KO_10	40911	5	0	1	2012	5
KO_10	40911	5	1	1	2012	5
KO_10	40920	5	0	1	2012	5
KO_09	40920	5	0	1	2012	5
KO_10	40921	5	0	1	2012	5
KO_09	40921	5	0	1	2012	5
KO_10	40926	5	1	1	2012	5
KO_09	40926	5	1	1	2012	5
KO_10	40927	5	0	1	2012	5
KO_09	40927	5	0	1	2012	5
KO_10	40932	5	1	1	2012	5
KO_09	40932	5	4	1	2012	5
KO_10	40933	5	1	1	2012	5
KO_10	40933	5	1	1	2012	5
KO_09	40933	5	2	1	2012	5
KO_10	40939	6	0	1	2012	5
KO_10	40939	6	0	1	2012	5
KO_09	40939	6	1	1	2012	5
KO_10	40940	6	0	2	2012	5
KO_10	40940	6	0	2	2012	5
KO_09	40940	6	3	2	2012	5
KO_10	40946	6	0	2	2012	5
KO_10	40946	6	1	2	2012	5
KO_09	40946	6	0	2	2012	5
KO_10	40947	6	0	2	2012	5
KO_10	40947	6	2	2	2012	5
KO_09	40947	6	1	2	2012	5
KO_09	40955	6	7	2	2012	5
KO_10	40955	6	5	2	2012	5
KO_09	40961	6	1	2	2012	5
KO_10	40961	6	1	2	2012	5
KO_09	40962	6	1	2	2012	5
KO_10	40962	6	0	2	2012	5
KO_09	40975	7	2	3	2012	5
KO_10	40975	7	3	3	2012	5
KO_09	40976	7	2	3	2012	5
KO_10	40976	7	3	3	2012	5
KO_09	40976	7	0	3	2012	5
KO_10	40976	7	3	3	2012	5
KO_09	40984	7	3	3	2012	5
KO_10	40984	7	4	3	2012	5
KO_09	40985	7	0	3	2012	5
KO_10	40985	7	3	3	2012	5
KO_09	40989	7	3	3	2012	5
KO_10	40989	7	3	3	2012	5
KO_09	40990	7	5	3	2012	5
KO_10	40990	7	2	3	2012	5
KO_09	40995	7	8	3	2012	5
KO_10	40995	7	1	3	2012	5
KO_09	40996	7	4	3	2012	5
KO_10	40996	7	2	3	2012	5
KO_09	41001	8	1	4	2012	5
KO_10	41001	8	5	4	2012	5
KO_09	41001	8	2	4	2012	5
KO_10	41001	8	5	4	2012	5
KO_09	41009	8	1	4	2012	5
KO_10	41009	8	0	4	2012	5
KO_09	41010	8	0	4	2012	5
KO_10	41010	8	3	4	2012	5
KO_09	41017	8	0	4	2012	5
KO_10	41017	8	3	4	2012	5
KO_09	41018	8	3	4	2012	5
KO_10	41018	8	1	4	2012	5
KO_09	41025	8	5	4	2012	5
KO_10	41025	8	5	4	2012	5
KO_09	41026	8	5	4	2012	5
KO_10	41026	8	3	4	2012	5
KO_09	41029	9	5	4	2012	5
KO_10	41029	9	2	4	2012	5
KO_09	41030	9	4	5	2012	5
KO_10	41030	9	3	5	2012	5
KO_09	41036	9	3	5	2012	5
KO_10	41036	9	0	5	2012	5
KO_09	41037	9	1	5	2012	5
KO_10	41037	9	3	5	2012	5
KO_09	41043	9	6	5	2012	5
KO_10	41043	9	3	5	2012	5
KO_09	41044	9	1	5	2012	5
KO_10	41044	9	0	5	2012	5
KO_09	41051	9	1	5	2012	5
KO_10	41051	9	0	5	2012	5
KO_09	41052	9	1	5	2012	5
KO_10	41052	9	2	5	2012	5
KO_09	41058	9	1	5	2012	5
KO_10	41058	9	1	5	2012	5
KO_09	41059	9	0	5	2012	5
KO_10	41059	9	1	5	2012	5
KO_09	41080	10	9	6	2012	5
KO_10	41080	10	0	6	2012	5
KO_09	41081	10	0	6	2012	5
KO_10	41081	10	1	6	2012	5
KO_09	41086	10	2	6	2012	5
KO_10	41086	10	3	6	2012	5
KO_09	41087	10	2	6	2012	5
KO_10	41087	10	2	6	2012	5
KO_09	41092	11	0	7	2012	5
KO_10	41092	11	3	7	2012	5
KO_09	41093	11	0	7	2012	5
KO_10	41093	11	0	7	2012	5
KO_09	41099	11	1	7	2012	5
KO_10	41099	11	3	7	2012	5
KO_09	41100	11	1	7	2012	5
KO_10	41100	11	0	7	2012	5
KO_09	41106	11	1	7	2012	5
KO_10	41106	11	2	7	2012	5
KO_09	41107	11	0	7	2012	5
KO_10	41107	11	3	7	2012	5
KO_09	41113	11	0	7	2012	5
KO_10	41113	11	0	7	2012	5
KO_09	41114	11	2	7	2012	5
KO_10	41114	11	0	7	2012	5
KO_09	41120	11	1	7	2012	5
KO_10	41120	11	2	7	2012	5
KO_09	41121	11	0	7	2012	5
KO_10	41121	11	1	7	2012	5
KO_09	41127	12	1	8	2012	5
KO_10	41127	12	1	8	2012	5
KO_09	41128	12	0	8	2012	5
KO_10	41128	12	0	8	2012	5
KO_09	41134	12	0	8	2012	5
KO_10	41134	12	1	8	2012	5
KO_09	41135	12	0	8	2012	5
KO_10	41135	12	1	8	2012	5
KO_09	41145	12	0	8	2012	5
KO_10	41145	12	1	8	2012	5
KO_09	41146	12	0	8	2012	5
KO_10	41146	12	0	8	2012	5
KO_09	41149	12	0	8	2012	5
KO_10	41149	12	1	8	2012	5
KO_09	41150	12	0	8	2012	5
KO_10	41150	12	0	8	2012	5
KO_09	41155	13	1	9	2012	5
KO_10	41155	13	0	9	2012	5
KO_09	41156	13	0	9	2012	5
KO_10	41156	13	0	9	2012	5
KO_09	41162	13	2	9	2012	5
KO_10	41162	13	0	9	2012	5
KO_09	41163	13	0	9	2012	5
KO_10	41163	13	1	9	2012	5
KO_09	41169	13	1	9	2012	5
KO_10	41169	13	0	9	2012	5
KO_09	41170	13	2	9	2012	5
KO_10	41170	13	1	9	2012	5
KO_09	41176	13	2	9	2012	5
KO_10	41176	13	2	9	2012	5
KO_09	41177	13	1	9	2012	5
KO_10	41177	13	3	9	2012	5
KO_09	41183	14	2	10	2012	5
KO_10	41183	14	3	10	2012	5
KO_09	41184	14	2	10	2012	5
KO_10	41184	14	2	10	2012	5
KO_09	41190	14	2	10	2012	5
KO_10	41191	14	0	10	2012	5
KO_09	41191	14	2	10	2012	5
KO_10	41191	14	1	10	2012	5
KO_09	41197	14	0	10	2012	5
KO_10	41197	14	1	10	2012	5
KO_09	41198	14	1	10	2012	5
KO_10	41198	14	1	10	2012	5
KO_09	41203	14	1	10	2012	5
KO_10	41203	14	0	10	2012	5
KO_09	41204	14	0	10	2012	5
KO_10	41204	14	1	10	2012	5
KO_09	41211	14	3	10	2012	5
KO_10	41211	14	1	10	2012	5
KO_09	41212	14	0	10	2012	5
KO_10	41212	14	0	10	2012	5
KO_09	41218	15	0	11	2012	5
KO_10	41218	15	0	11	2012	5
KO_09	41219	15	1	11	2012	5
KO_10	41219	15	0	11	2012	5
KO_09	41225	15	1	11	2012	5
KO_10	41225	15	0	11	2012	5
KO_09	41226	15	1	11	2012	5
KO_10	41226	15	0	11	2012	5
KO_09	41232	15	0	11	2012	5
KO_10	41232	15	1	11	2012	5
KO_09	41233	15	1	11	2012	5
KO_10	41233	15	0	11	2012	5
KO_09	41239	15	0	11	2012	5
KO_10	41239	15	0	11	2012	5
KO_09	41240	15	0	11	2012	5
KO_10	41240	15	0	11	2012	5
KO_09	41246	16	1	12	2012	5
KO_10	41246	16	0	12	2012	5
KO_09	41247	16	1	12	2012	5
KO_10	41247	16	1	12	2012	5
KO_09	41253	16	0	12	2012	5
KO_10	41253	16	0	12	2012	5
KO_09	41254	16	0	12	2012	5
KO_10	41254	16	0	12	2012	5
KO_09	41260	16	1	12	2012	5
KO_10	41260	16	0	12	2012	5
KO_09	41261	16	1	12	2012	5
KO_10	41261	16	0	12	2012	5
KO_09	41267	16	2	12	2012	5
KO_10	41267	16	0	12	2012	5
KO_09	41268	16	0	12	2012	5
KO_10	41268	16	0	12	2012	5
KO_09	41274	16	0	12	2012	5
KO_10	41274	16	0	12	2012	5
KO_09	41275	17	0	1	2013	5
KO_10	41275	17	0	1	2013	5
KO_09	41281	17	0	1	2013	5
KO_10	41281	17	0	1	2013	5
KO_09	41282	17	0	1	2013	5
[truncated: 177 more rows]
